# Supplementary material for: Functional demonstrations of starch binding domains present in Ostreococcus tauri starch synthases isoforms
Source: BMC Res Notes. 2015 Oct 28;8:613. doi: 10.1186/s13104-015-1598-6 (PMC4625611; doi:10.1186/s13104-015-1598-6)
Supplement: Supplementary file 1 — 10.1186/s13104-015-1598-6 Sequences Retrieved from Similarity Searches. [file 13104_2015_1598_MOESM1_ESM.xls]

## Sheet: Hoja1
Additional Table S1. Sequences Retrieved from Similarity Searches
OsttaSSIII-A N-terminal
Source		Genbank
Ostreococcus lucimarinus CCE9901	Algae	XP_001421741.1, XP_001420931.1
Micromonas pusilla CCMP1545	Algae	XP_003063478.1
Oryza sativa Indica Group	Plant	ACY56232.1, ACY56222.1
Oryza sativa Japonica Group	Plant	BAD05589.1, EEE68179.1
Brachypodium distachyon	Plant	ADZ44639.1, XP_003571388.1
Cucumis melo subsp. melo	Plant	ADN34053.1
Zea mays	Plant	NP_001106016.1
Musa acuminata AAA Group	Plant	ADZ30930.4
Sorghum bicolor	Plant	XP_002448557.1
Glycine max	Plant	XP_003541618.1
Vitis vinifera	Plant	XP_002269011.2
Vigna unguiculata	Plant	CAB40374.1
Phaseolus vulgaris	Plant	BAF49176.1
Populus trichocarpa	Plant	XP_002305571.1
Chlamydomonas reinhardtii	Algae	AAY42381.1
Desulfosporosinus meridiei DSM 13257	Bacteria	YP_006622936.1
OsttaSSIII-B N-terminal
Source		Genbank
Ostreococcus lucimarinus CCE9901	Algae	XP_001420931.1, XP_001421741.1, XP_001418264.1
Micromonas sp. RCC299	Algae	XP_002502944.1, XP_002508085.1
Micromonas pusilla CCMP1545	Algae	XP_003058811.1, XP_003063478.1
		XP_003062050.1
Musa acuminata AAA Group	Plant	ADZ30930.4
Ostreococcus tauri	Algae	XP_003083606.1
Zea mays	Plant	NP_001106016.1, ADZ44639.1
Arabidopsis thaliana	Plant	ABB46391.1
Solanum tuberosum	Plant	ACT83376.1
Oryza sativa Indica Group	Plant	ACY56232.1, ACY56222.1
Oryza sativa Japonica Group	Plant	ACY56214.1, ACY56216.1
Cucumis melo subsp. melo	Plant	ADN34053.1
Populus trichocarpa	Plant	XP_002305571.1
Solanum lycopersicum	Plant	NP_001234623.1
Selaginella moellendorffii	Plant	XP_002981943.1
Coccomyxa subellipsoidea C-169	Algae	EIE23109.1, EIE23370.1
Glycine max	Plant	XP_003541618.1
Sorghum bicolor	Plant	XP_002448557.1
Volvox carteri f. nagariensis	Algae	XP_002958598.1, XP_002948733.1
Chlorella variabilis	Algae	EFN55259.1
Chlamydomonas reinhardtii	Algae	AAY42381.1, XP_001695327.1
Hordeum vulgare subsp. vulgare	Plant	AFI61839.1, AEL97582.1
Triticum aestivum	Plant	ABY56823.2, AAF87999.1
Prototheca wickerhamii	Algae	AAV65348.1
OsttaSSIII-C
Source		Genbank
Ostreococcus lucimarinus CCE9901	Algae	XP_001418264.1, XP_001421741.1, XP_001420931.1
Bathycoccus prasinos	Algae	CCO16924.1, CCO20170.1, CCO20463.1
Micromonas sp. RCC299	Algae	XP_002508085.1, XP_002506523.1, XP_002502944.1
Micromonas pusilla CCMP1545	Algae	XP_003062050.1, XP_003058811.1, XP_003063478.1
Hordeum vulgare subsp. vulgare	Plant	CAX51361.1, CAX51360.1
Selaginella moellendorffii	Plant	XP_002981943.1
Oryza sativa Japonica Group	Plant	CAE03511.2, NP_001053933.1, ACY56214.1, ACY56216.1
Volvox carteri f. nagariensis	Algae	XP_002948733.1, XP_002958598.1.
Zea mays	Plant	NP_001106016.1, ADZ44639.1
Oryza sativa Indica Group	Plant	EEC78049.1, ACY56222.1
Sorghum bicolor	Plant	ACC86847.1, XP_002443985.1.
Brachypodium distachyon	Plant	XP_003580583.1, XP_003571388.1
Musa acuminata AAA Group	Plant	ADZ30930.4
Cucumis melo subsp. melo	Plant	ADN34053.1
Glycine max	Plant	XP_003541618.1
Triticum aestivum	Plant	ABY56823.2, AAF87999.1
Phaseolus vulgaris	Plant	BAF49176.1
Ricinus communis	Plant	XP_002518476.1
Arabidopsis lyrata subsp. lyrata	Plant	XP_002889891.1
Solanum tuberosum	Plant	CAA64173.1, Q43846.1, ACT83376.1
Arabidopsis thaliana	Plant	ABB46391.1
Ostreococcus tauri	Algae	XP_003082596.1, XP_003083606.1
Parachlamydia acanthamoebae str. Hall's coccus	Bacteria	ZP_06298361.1
Candidatus Protochlamydia amoebophila UWE25	Bacteria	YP_008595.1
Anabaena variabilis ATCC 29413	Cyanobacteria	YP_323140.1
Synechococcus sp. JA-3-3Ab	Cyanobacteria	YP_475474.1
Fischerella sp. JSC-11	Cyanobacteria	ZP_08987409.1
